# Supplementary material for: Intelligent classification of computer vulnerabilities and network security management system: Combining memristor neural network and improved TCNN model
Source: PLoS One. 2025 Jan 27;20(1):e0318075. doi: 10.1371/journal.pone.0318075 (PMC11771930; doi:10.1371/journal.pone.0318075)
Supplement: S1 Data — (XLSX) [file pone.0318075.s001.xlsx]

## Sheet: Data in Figure 3
CWE-ID	CWE-79	CWE-119	CWE-200	CWE-89	CWE-22	CWE-352	CWE-125	CWE-310
ACC	88.5	90.1	87.3	89.6	86.8	88.9	87.2	89.3
Precision	89.7	91	88.2	90.5	87.6	89.8	88	90.2
Recall	87.8	89.5	86.7	89	85.9	88.3	86.5	88.8
F1 Score	88.7	90.2	87.4	89.8	86.7	89	87.2	89.5

## Sheet: Data in Figure 4
CWE-ID	CWE-79	CWE-119	CWE-200	CWE-89	CWE-22	CWE-352	CWE-125	CWE-310
ACC	91.2	92.7	90.4	92	89.8	91.5	90.1	92.3
Precision	92	93.5	91.2	92.8	90.5	92.3	90.8	93
Recall	90.8	92.2	90	91.5	89	91	89.5	91.8
F1 Score	91.4	92.8	90.6	92.1	89.7	91.4	90.1	92.4

## Sheet: Data in Figure 5
	MNN-TCNN	Improved TCNN	TCNN	KNN	SVM	GRU
ACC	95.2	93.8	89.5	84.2	86.7	88.9
Precision	96	91.5	89.4	84.5	87	89.2
Recall	94.8	92	88.5	83.8	86.2	88
F1 Score	95.4	92.7	88.9	84.1	86.6	88.5
